# Supplementary material for: The Longitudinal Association between Co-Residential Care Provision and Healthcare Use among the Portuguese Population Aged 50 and Over: A SHARE Study
Source: Int J Environ Res Public Health. 2023 Feb 23;20(5):3975. doi: 10.3390/ijerph20053975 (PMC10001838; doi:10.3390/ijerph20053975)
Supplement: Supplementary file 1 [file ijerph-20-03975-s001.zip]

Archive with 1 entries (1 files):
- ijerph-2226676-supplementary.pdf
